# Supplementary material for: Characterization of strains of Neisseria meningitidis causing meningococcal meningitis in Mozambique, 2014: Implications for vaccination against meningococcal meningitis
Source: PLoS One. 2018 Aug 8;13(8):e0197390. doi: 10.1371/journal.pone.0197390 (PMC6082507; doi:10.1371/journal.pone.0197390)
Supplement: S2 Table — (XLS) [file pone.0197390.s002.xls]

## Sheet: Sheet1
#	Gender	Age	Date of enrolment	Residence	PCR Result	Sorogrup	PorA-VR1	PorA-VR2	PorA-VR3
1	F	30	30/05/2014	Center	Neisseria meningitidis	W135
2	M	40	25/07/2014	North	Neisseria meningitidis	W135	5	2	36-2
3	M	0.8	1/8/2014	South	Neisseria meningitidis	A
4	M	1	1/8/2014	South	Neisseria meningitidis	C
5	F	2	20/08/2014	Center	Neisseria meningitidis	A
6	M	20	20/08/2014	Center	Neisseria meningitidis	A
7	M	7	19/09/2014	North	Neisseria meningitidis	W135
8	F	25	21/10/2014	Center	Neisseria meningitidis	A
9	M	9	14/11/2014	Center	Neisseria meningitidis	X
10	M	0.1	14/11/2014	Center	Neisseria meningitidis	A
11	M	9	27/11/2014	Center	Neisseria meningitidis	C
12	F	0	18/12/2014	Center	Neisseria meningitidis	X
13	F	36	18/12/2014	Center	Neisseria meningitidis	A
14	F	10	10/1/2014	North	Neisseria meningitidis	A
15	F	37	14/01/2014	South	Neisseria meningitidis	A
16	M	22	14/01/2014	South	Neisseria meningitidis	NT
17	F	9	14/01/2014	South	Neisseria meningitidis	W135
18	F	26	14/01/2014	South	Neisseria meningitidis	A
19	F	52	14/01/2014	South	Neisseria meningitidis	A
20	F	12	17/01/2014	North	Neisseria meningitidis	A
21	M	59	17/01/2014	North	Neisseria meningitidis	A
22	M	23	17/01/2014	North	Neisseria meningitidis	A
23	F	32	29/01/2014	South	Neisseria meningitidis	A
24	F	38	29/01/2014	South	Neisseria meningitidis	NT
25	M	43	29/01/2014	South	Neisseria meningitidis	NT
26	M	5	18/02/2014	South	Neisseria meningitidis	A
27	M	10	5/3/2014	South	Neisseria meningitidis	A
28	M	19	5/3/2014	South	Neisseria meningitidis	NT
29	F	30	5/3/2014	South	Neisseria meningitidis	X
30	M	33	5/3/2014	South	Neisseria meningitidis	A
31	M	39	7/3/2014	South	Neisseria meningitidis	A
32	M	39	7/3/2014	South	Neisseria meningitidis	A
33	M	26	7/3/2014	South	Neisseria meningitidis	C
34	F	53	7/3/2014	South	Neisseria meningitidis	A
35	M	33	7/3/2014	South	Neisseria meningitidis	X
36	F	49	7/3/2014	South	Neisseria meningitidis	A
37	M	21	7/3/2014	South	Neisseria meningitidis	A
38	F	5	28/03/2014	North	Neisseria meningitidis	A
39	F	9	28/03/2014	North	Neisseria meningitidis	NT
40	M	15	28/03/2014	North	Neisseria meningitidis	A
41	M	38	28/03/2014	North	Neisseria meningitidis	A
42	F	19	28/03/2014	North	Neisseria meningitidis	A
43	M	15	28/03/2014	North	Neisseria meningitidis	W135
44	F	12	28/03/2014	North	Neisseria meningitidis	W135
45	F	4	29/03/2015	North	Neisseria meningitidis	A
46	M	2	29/03/2015	North	Neisseria meningitidis	NT
47	F	10	25/04/2014	North	Neisseria meningitidis	W135
48	M	7	25/04/2014	North	Neisseria meningitidis	W135
49	M	42	21/04/2014	North	Neisseria meningitidis	W135
50	M	6	25/04/2014	North	Neisseria meningitidis	W135
51	F	5	25/04/2014	North	Neisseria meningitidis	A
52	F	27	25/04/2014	North	Neisseria meningitidis	W135
53	F	27	25/04/2014	North	Neisseria meningitidis	A
54	F	36	7/5/2014	North	Neisseria meningitidis	A
55	M	8	30/05/2014	North	Neisseria meningitidis	A
56	F	13	30/05/2014	North	Neisseria meningitidis	X
57	M	39	11/7/2014	North	Neisseria meningitidis	A
58	M	25	11/7/2014	North	Neisseria meningitidis	A
59	M	50	11/7/2014	North	Neisseria meningitidis	A
60	F	23	14/01/2014	South	Neisseria meningitidis	NT
61	F	45	11/7/2014	South	Neisseria meningitidis	A
62	M	23	1/8/2014	Center	Neisseria meningitidis	W135
63	M	4	15/08/2014	Center	Neisseria meningitidis	A
64	F	4	15/08/2014	Center	Neisseria meningitidis	NT
65	M	18	24/08/2014	South	Neisseria meningitidis	X
66	F	15	24/08/2014	South	Neisseria meningitidis	NT
67	M	0.8	24/08/2014	South	Neisseria meningitidis	A
68	F	3	29/08/2014	Center	Neisseria meningitidis	NT
69	M	12	3/9/2014	Center	Neisseria meningitidis	NT
70	F	5	24/09/2014	North	Neisseria meningitidis	A
71	F	41	24/09/2014	North	Neisseria meningitidis	X
72	M	5	24/09/2014	North	Neisseria meningitidis	A
73	M	9	3/10/2014	Center	Neisseria meningitidis	W135
74	F	14	21/10/2014	Center	Neisseria meningitidis	W135
75	M	4	3/10/2014	Center	Neisseria meningitidis	A
76	F	25	3/10/2014	Center	Neisseria meningitidis	A
77	F	4	3/10/2014	Center	Neisseria meningitidis	C
78	F	18	21/10/2014	Center	Neisseria meningitidis	A
79	M	9	7/11/2014	Center	Neisseria meningitidis	NT
80	F	45	7/11/2014	Center	Neisseria meningitidis	NT
81	F	9	7/11/2014	Center	Neisseria meningitidis	W135
82	F	9	7/11/2014	Center	Neisseria meningitidis	A
83	M	0.1	7/11/2014	Center	Neisseria meningitidis	A
84	F	9	7/11/2014	Center	Neisseria meningitidis	A	5-9
85	M	27	27/11/2014	North	Neisseria meningitidis	A
86	M	39	27/11/2014	North	Neisseria meningitidis	W135
87	M	10	27/11/2014	Center	Neisseria meningitidis	W135
88	M	9	27/11/2014	Center	Neisseria meningitidis	A
89	M	18	18/11/2014	Center	Neisseria meningitidis	C	19	15	36
90	F	0	27/11/2014	Center	Neisseria meningitidis	C
91	F	36	27/11/2014	Center	Neisseria meningitidis	C	19-36	15
92	F	1	3/1/2015	Center	Neisseria meningitidis	B	19	15	36
93	M	5	3/1/2015	Center	Neisseria meningitidis	NT
94	F	6	3/1/2015	Center	Neisseria meningitidis	X	19	15	36
95	M	5	3/1/2015	Center	Neisseria meningitidis	A
96	F	3	3/1/2015	Center	Neisseria meningitidis	A
97	F	4	3/1/2015	Center	Neisseria meningitidis	A	5	2	36-2
98	F	14	3/1/2015	Center	Neisseria meningitidis	A
99	F	42	3/1/2015	Center	Neisseria meningitidis	W135
100	M	0	3/1/2015	Center	Neisseria meningitidis	W135
101	M	40	3/1/2015	Center	Neisseria meningitidis	C	5	2	36-2
102	M	10	3/1/2015	Center	Neisseria meningitidis	NT
103	F	29	3/1/2015	Center	Neisseria meningitidis	W135
104	F	12	3/1/2015	Center	Neisseria meningitidis	C
105	F	21	2/6/2014	Center	Neisseria meningitidis	A	19-36	15
106	F	41	2/6/2014	South	Neisseria meningitidis	A
